# Supplementary material for: Terpinen-4-ol Targets HIF-1α/TGF-β1/TNF-α Axis to Attenuate Ethanol-Induced Hepatotoxicity: Network Pharmacology and In Vitro Validation
Source: Medicina (Kaunas). 2025 Jun 6;61(6):1048. doi: 10.3390/medicina61061048 (PMC12195375; doi:10.3390/medicina61061048)
Supplement: Supplementary file 1 [file medicina-61-01048-s001.zip]

Archive with 1 entries (1 files):
- medicina-3615276-supplementary.pdf
